# Supplementary material for: Differential Preincubation Effects of Nicardipine on OATP1B1- and OATP1B3-Mediated Transport in the Presence and Absence of Protein: Implications in Assessing OATP1B1- and OATP1B3-Mediated Drug–Drug Interactions
Source: Pharmaceutics. 2023 Mar 22;15(3):1020. doi: 10.3390/pharmaceutics15031020 (PMC10052025; doi:10.3390/pharmaceutics15031020)
Supplement: Supplementary file 1 [file pharmaceutics-15-01020-s001.zip]

Archive with 1 entries (1 files):
- pharmaceutics-2121405-supplementary.pdf
